# Supplementary material for: Glycine tabacina (Labill.) Benth. Ethanol Extract Attenuates LPS-Induced Neuroinflammation and Behavioral Deficits by Modulating TLR4/NF-κB/NLRP3 Signaling Pathway
Source: Int J Mol Sci. 2026 Jul 20;27(14):6440. doi: 10.3390/ijms27146440 (PMC13411664; doi:10.3390/ijms27146440)
Supplement: Supplementary file 1 [file ijms-27-06440-s001.zip]

Archive with 1 entries (1 files):
- ijms-4416389-supplementary.pdf
